# Supplementary material for: The function of phosphatidylinositol 5-phosphate 4-kinase γ (PI5P4Kγ) explored using a specific inhibitor that targets the PI5P-binding site
Source: Biochem J. 2015 Feb 20;466(Pt 2):359–67. doi: 10.1042/BJ20141333 (PMC4687057; doi:10.1042/BJ20141333)
Supplement: Table S2 [file bj4660359add.xls]

## Sheet: Sheet1
Compound Name	KINOMEscan Gene Symbol	Entrez Gene Symbol	Percent Control	Compound Concentration (nM)
NCGC00012848-02	AAK1	AAK1	100	10000
NCGC00012848-02	ABL1(E255K)-phosphorylated	ABL1	100	10000
NCGC00012848-02	ABL1(F317I)-nonphosphorylated	ABL1	100	10000
NCGC00012848-02	ABL1(F317I)-phosphorylated	ABL1	80	10000
NCGC00012848-02	ABL1(F317L)-nonphosphorylated	ABL1	100	10000
NCGC00012848-02	ABL1(F317L)-phosphorylated	ABL1	79	10000
NCGC00012848-02	ABL1(H396P)-nonphosphorylated	ABL1	100	10000
NCGC00012848-02	ABL1(H396P)-phosphorylated	ABL1	100	10000
NCGC00012848-02	ABL1(M351T)-phosphorylated	ABL1	85	10000
NCGC00012848-02	ABL1(Q252H)-nonphosphorylated	ABL1	92	10000
NCGC00012848-02	ABL1(Q252H)-phosphorylated	ABL1	100	10000
NCGC00012848-02	ABL1(T315I)-nonphosphorylated	ABL1	93	10000
NCGC00012848-02	ABL1(T315I)-phosphorylated	ABL1	90	10000
NCGC00012848-02	ABL1(Y253F)-phosphorylated	ABL1	100	10000
NCGC00012848-02	ABL1-nonphosphorylated	ABL1	99	10000
NCGC00012848-02	ABL1-phosphorylated	ABL1	100	10000
NCGC00012848-02	ABL2	ABL2	98	10000
NCGC00012848-02	ACVR1	ACVR1	92	10000
NCGC00012848-02	ACVR1B	ACVR1B	99	10000
NCGC00012848-02	ACVR2A	ACVR2A	83	10000
NCGC00012848-02	ACVR2B	ACVR2B	68	10000
NCGC00012848-02	ACVRL1	ACVRL1	79	10000
NCGC00012848-02	ADCK3	CABC1	91	10000
NCGC00012848-02	ADCK4	ADCK4	62	10000
NCGC00012848-02	AKT1	AKT1	97	10000
NCGC00012848-02	AKT2	AKT2	96	10000
NCGC00012848-02	AKT3	AKT3	91	10000
NCGC00012848-02	ALK	ALK	100	10000
NCGC00012848-02	AMPK-alpha1	PRKAA1	88	10000
NCGC00012848-02	AMPK-alpha2	PRKAA2	96	10000
NCGC00012848-02	ANKK1	ANKK1	66	10000
NCGC00012848-02	ARK5	NUAK1	97	10000
NCGC00012848-02	ASK1	MAP3K5	94	10000
NCGC00012848-02	ASK2	MAP3K6	89	10000
NCGC00012848-02	AURKA	AURKA	100	10000
NCGC00012848-02	AURKB	AURKB	90	10000
NCGC00012848-02	AURKC	AURKC	100	10000
NCGC00012848-02	AXL	AXL	100	10000
NCGC00012848-02	BIKE	BMP2K	95	10000
NCGC00012848-02	BLK	BLK	100	10000
NCGC00012848-02	BMPR1A	BMPR1A	96	10000
NCGC00012848-02	BMPR1B	BMPR1B	95	10000
NCGC00012848-02	BMPR2	BMPR2	96	10000
NCGC00012848-02	BMX	BMX	90	10000
NCGC00012848-02	BRAF	BRAF	100	10000
NCGC00012848-02	BRAF(V600E)	BRAF	100	10000
NCGC00012848-02	BRK	PTK6	92	10000
NCGC00012848-02	BRSK1	BRSK1	100	10000
NCGC00012848-02	BRSK2	BRSK2	100	10000
NCGC00012848-02	BTK	BTK	100	10000
NCGC00012848-02	BUB1	BUB1	89	10000
NCGC00012848-02	CAMK1	CAMK1	79	10000
NCGC00012848-02	CAMK1D	CAMK1D	90	10000
NCGC00012848-02	CAMK1G	CAMK1G	100	10000
NCGC00012848-02	CAMK2A	CAMK2A	91	10000
NCGC00012848-02	CAMK2B	CAMK2B	90	10000
NCGC00012848-02	CAMK2D	CAMK2D	100	10000
NCGC00012848-02	CAMK2G	CAMK2G	100	10000
NCGC00012848-02	CAMK4	CAMK4	86	10000
NCGC00012848-02	CAMKK1	CAMKK1	80	10000
NCGC00012848-02	CAMKK2	CAMKK2	100	10000
NCGC00012848-02	CASK	CASK	98	10000
NCGC00012848-02	CDC2L1	CDK11B	100	10000
NCGC00012848-02	CDC2L2	CDC2L2	100	10000
NCGC00012848-02	CDC2L5	CDK13	100	10000
NCGC00012848-02	CDK11	CDK19	98	10000
NCGC00012848-02	CDK2	CDK2	91	10000
NCGC00012848-02	CDK3	CDK3	100	10000
NCGC00012848-02	CDK4-cyclinD1	CDK4	77	10000
NCGC00012848-02	CDK4-cyclinD3	CDK4	100	10000
NCGC00012848-02	CDK5	CDK5	100	10000
NCGC00012848-02	CDK7	CDK7	100	10000
NCGC00012848-02	CDK8	CDK8	89	10000
NCGC00012848-02	CDK9	CDK9	100	10000
NCGC00012848-02	CDKL1	CDKL1	100	10000
NCGC00012848-02	CDKL2	CDKL2	90	10000
NCGC00012848-02	CDKL3	CDKL3	100	10000
NCGC00012848-02	CDKL5	CDKL5	100	10000
NCGC00012848-02	CHEK1	CHEK1	100	10000
NCGC00012848-02	CHEK2	CHEK2	100	10000
NCGC00012848-02	CIT	CIT	100	10000
NCGC00012848-02	CLK1	CLK1	95	10000
NCGC00012848-02	CLK2	CLK2	100	10000
NCGC00012848-02	CLK3	CLK3	96	10000
NCGC00012848-02	CLK4	CLK4	93	10000
NCGC00012848-02	CSF1R	CSF1R	98	10000
NCGC00012848-02	CSF1R-autoinhibited	CSF1R	100	10000
NCGC00012848-02	CSK	CSK	100	10000
NCGC00012848-02	CSNK1A1	CSNK1A1	90	10000
NCGC00012848-02	CSNK1A1L	CSNK1A1L	100	10000
NCGC00012848-02	CSNK1D	CSNK1D	92	10000
NCGC00012848-02	CSNK1E	CSNK1E	100	10000
NCGC00012848-02	CSNK1G1	CSNK1G1	88	10000
NCGC00012848-02	CSNK1G2	CSNK1G2	100	10000
NCGC00012848-02	CSNK1G3	CSNK1G3	92	10000
NCGC00012848-02	CSNK2A1	CSNK2A1	100	10000
NCGC00012848-02	CSNK2A2	CSNK2A2	100	10000
NCGC00012848-02	CTK	MATK	96	10000
NCGC00012848-02	DAPK1	DAPK1	100	10000
NCGC00012848-02	DAPK2	DAPK2	78	10000
NCGC00012848-02	DAPK3	DAPK3	81	10000
NCGC00012848-02	DCAMKL1	DCLK1	85	10000
NCGC00012848-02	DCAMKL2	DCLK2	100	10000
NCGC00012848-02	DCAMKL3	DCLK3	75	10000
NCGC00012848-02	DDR1	DDR1	91	10000
NCGC00012848-02	DDR2	DDR2	84	10000
NCGC00012848-02	DLK	MAP3K12	100	10000
NCGC00012848-02	DMPK	DMPK	96	10000
NCGC00012848-02	DMPK2	CDC42BPG	100	10000
NCGC00012848-02	DRAK1	STK17A	83	10000
NCGC00012848-02	DRAK2	STK17B	88	10000
NCGC00012848-02	DYRK1A	DYRK1A	100	10000
NCGC00012848-02	DYRK1B	DYRK1B	87	10000
NCGC00012848-02	DYRK2	DYRK2	73	10000
NCGC00012848-02	EGFR	EGFR	100	10000
NCGC00012848-02	EGFR(E746-A750del)	EGFR	100	10000
NCGC00012848-02	EGFR(G719C)	EGFR	88	10000
NCGC00012848-02	EGFR(G719S)	EGFR	86	10000
NCGC00012848-02	EGFR(L747-E749del, A750P)	EGFR	99	10000
NCGC00012848-02	EGFR(L747-S752del, P753S)	EGFR	97	10000
NCGC00012848-02	EGFR(L747-T751del,Sins)	EGFR	81	10000
NCGC00012848-02	EGFR(L858R)	EGFR	100	10000
NCGC00012848-02	EGFR(L858R,T790M)	EGFR	100	10000
NCGC00012848-02	EGFR(L861Q)	EGFR	79	10000
NCGC00012848-02	EGFR(S752-I759del)	EGFR	89	10000
NCGC00012848-02	EGFR(T790M)	EGFR	95	10000
NCGC00012848-02	EIF2AK1	EIF2AK1	100	10000
NCGC00012848-02	EPHA1	EPHA1	95	10000
NCGC00012848-02	EPHA2	EPHA2	73	10000
NCGC00012848-02	EPHA3	EPHA3	97	10000
NCGC00012848-02	EPHA4	EPHA4	100	10000
NCGC00012848-02	EPHA5	EPHA5	100	10000
NCGC00012848-02	EPHA6	EPHA6	100	10000
NCGC00012848-02	EPHA7	EPHA7	100	10000
NCGC00012848-02	EPHA8	EPHA8	100	10000
NCGC00012848-02	EPHB1	EPHB1	98	10000
NCGC00012848-02	EPHB2	EPHB2	98	10000
NCGC00012848-02	EPHB3	EPHB3	100	10000
NCGC00012848-02	EPHB4	EPHB4	95	10000
NCGC00012848-02	EPHB6	EPHB6	82	10000
NCGC00012848-02	ERBB2	ERBB2	100	10000
NCGC00012848-02	ERBB3	ERBB3	100	10000
NCGC00012848-02	ERBB4	ERBB4	100	10000
NCGC00012848-02	ERK1	MAPK3	100	10000
NCGC00012848-02	ERK2	MAPK1	100	10000
NCGC00012848-02	ERK3	MAPK6	100	10000
NCGC00012848-02	ERK4	MAPK4	100	10000
NCGC00012848-02	ERK5	MAPK7	100	10000
NCGC00012848-02	ERK8	MAPK15	90	10000
NCGC00012848-02	ERN1	ERN1	90	10000
NCGC00012848-02	FAK	PTK2	92	10000
NCGC00012848-02	FER	FER	100	10000
NCGC00012848-02	FES	FES	97	10000
NCGC00012848-02	FGFR1	FGFR1	77	10000
NCGC00012848-02	FGFR2	FGFR2	64	10000
NCGC00012848-02	FGFR3	FGFR3	86	10000
NCGC00012848-02	FGFR3(G697C)	FGFR3	61	10000
NCGC00012848-02	FGFR4	FGFR4	92	10000
NCGC00012848-02	FGR	FGR	99	10000
NCGC00012848-02	FLT1	FLT1	97	10000
NCGC00012848-02	FLT3	FLT3	100	10000
NCGC00012848-02	FLT3(D835H)	FLT3	100	10000
NCGC00012848-02	FLT3(D835Y)	FLT3	100	10000
NCGC00012848-02	FLT3(ITD)	FLT3	82	10000
NCGC00012848-02	FLT3(K663Q)	FLT3	100	10000
NCGC00012848-02	FLT3(N841I)	FLT3	84	10000
NCGC00012848-02	FLT3(R834Q)	FLT3	100	10000
NCGC00012848-02	FLT3-autoinhibited	FLT3	100	10000
NCGC00012848-02	FLT4	FLT4	95	10000
NCGC00012848-02	FRK	FRK	85	10000
NCGC00012848-02	FYN	FYN	80	10000
NCGC00012848-02	GAK	GAK	87	10000
NCGC00012848-02	GCN2(Kin.Dom.2,S808G)	EIF2AK4	91	10000
NCGC00012848-02	GRK1	GRK1	62	10000
NCGC00012848-02	GRK4	GRK4	100	10000
NCGC00012848-02	GRK7	GRK7	100	10000
NCGC00012848-02	GSK3A	GSK3A	78	10000
NCGC00012848-02	GSK3B	GSK3B	81	10000
NCGC00012848-02	HASPIN	GSG2	100	10000
NCGC00012848-02	HCK	HCK	100	10000
NCGC00012848-02	HIPK1	HIPK1	100	10000
NCGC00012848-02	HIPK2	HIPK2	84	10000
NCGC00012848-02	HIPK3	HIPK3	92	10000
NCGC00012848-02	HIPK4	HIPK4	100	10000
NCGC00012848-02	HPK1	MAP4K1	100	10000
NCGC00012848-02	HUNK	HUNK	80	10000
NCGC00012848-02	ICK	ICK	94	10000
NCGC00012848-02	IGF1R	IGF1R	100	10000
NCGC00012848-02	IKK-alpha	CHUK	86	10000
NCGC00012848-02	IKK-beta	IKBKB	90	10000
NCGC00012848-02	IKK-epsilon	IKBKE	87	10000
NCGC00012848-02	INSR	INSR	97	10000
NCGC00012848-02	INSRR	INSRR	94	10000
NCGC00012848-02	IRAK1	IRAK1	83	10000
NCGC00012848-02	IRAK3	IRAK3	94	10000
NCGC00012848-02	IRAK4	IRAK4	98	10000
NCGC00012848-02	ITK	ITK	100	10000
NCGC00012848-02	JAK1(JH1domain-catalytic)	JAK1	79	10000
NCGC00012848-02	JAK1(JH2domain-pseudokinase)	JAK1	100	10000
NCGC00012848-02	JAK2(JH1domain-catalytic)	JAK2	84	10000
NCGC00012848-02	JAK3(JH1domain-catalytic)	JAK3	76	10000
NCGC00012848-02	JNK1	MAPK8	100	10000
NCGC00012848-02	JNK2	MAPK9	100	10000
NCGC00012848-02	JNK3	MAPK10	100	10000
NCGC00012848-02	KIT	KIT	87	10000
NCGC00012848-02	KIT(A829P)	KIT	98	10000
NCGC00012848-02	KIT(D816H)	KIT	74	10000
NCGC00012848-02	KIT(D816V)	KIT	87	10000
NCGC00012848-02	KIT(L576P)	KIT	100	10000
NCGC00012848-02	KIT(V559D)	KIT	90	10000
NCGC00012848-02	KIT(V559D,T670I)	KIT	89	10000
NCGC00012848-02	KIT(V559D,V654A)	KIT	82	10000
NCGC00012848-02	KIT-autoinhibited	KIT	100	10000
NCGC00012848-02	LATS1	LATS1	88	10000
NCGC00012848-02	LATS2	LATS2	83	10000
NCGC00012848-02	LCK	LCK	97	10000
NCGC00012848-02	LIMK1	LIMK1	88	10000
NCGC00012848-02	LIMK2	LIMK2	100	10000
NCGC00012848-02	LKB1	STK11	90	10000
NCGC00012848-02	LOK	STK10	88	10000
NCGC00012848-02	LRRK2	LRRK2	100	10000
NCGC00012848-02	LRRK2(G2019S)	LRRK2	100	10000
NCGC00012848-02	LTK	LTK	88	10000
NCGC00012848-02	LYN	LYN	100	10000
NCGC00012848-02	LZK	MAP3K13	100	10000
NCGC00012848-02	MAK	MAK	100	10000
NCGC00012848-02	MAP3K1	MAP3K1	100	10000
NCGC00012848-02	MAP3K15	MAP3K15	100	10000
NCGC00012848-02	MAP3K2	MAP3K2	100	10000
NCGC00012848-02	MAP3K3	MAP3K3	100	10000
NCGC00012848-02	MAP3K4	MAP3K4	54	10000
NCGC00012848-02	MAP4K2	MAP4K2	75	10000
NCGC00012848-02	MAP4K3	MAP4K3	100	10000
NCGC00012848-02	MAP4K4	MAP4K4	92	10000
NCGC00012848-02	MAP4K5	MAP4K5	78	10000
NCGC00012848-02	MAPKAPK2	MAPKAPK2	100	10000
NCGC00012848-02	MAPKAPK5	MAPKAPK5	94	10000
NCGC00012848-02	MARK1	MARK1	100	10000
NCGC00012848-02	MARK2	MARK2	100	10000
NCGC00012848-02	MARK3	MARK3	84	10000
NCGC00012848-02	MARK4	MARK4	100	10000
NCGC00012848-02	MAST1	MAST1	96	10000
NCGC00012848-02	MEK1	MAP2K1	100	10000
NCGC00012848-02	MEK2	MAP2K2	100	10000
NCGC00012848-02	MEK3	MAP2K3	92	10000
NCGC00012848-02	MEK4	MAP2K4	100	10000
NCGC00012848-02	MEK5	MAP2K5	91	10000
NCGC00012848-02	MEK6	MAP2K6	84	10000
NCGC00012848-02	MELK	MELK	100	10000
NCGC00012848-02	MERTK	MERTK	97	10000
NCGC00012848-02	MET	MET	100	10000
NCGC00012848-02	MET(M1250T)	MET	94	10000
NCGC00012848-02	MET(Y1235D)	MET	100	10000
NCGC00012848-02	MINK	MINK1	84	10000
NCGC00012848-02	MKK7	MAP2K7	87	10000
NCGC00012848-02	MKNK1	MKNK1	58	10000
NCGC00012848-02	MKNK2	MKNK2	100	10000
NCGC00012848-02	MLCK	MYLK3	87	10000
NCGC00012848-02	MLK1	MAP3K9	100	10000
NCGC00012848-02	MLK2	MAP3K10	79	10000
NCGC00012848-02	MLK3	MAP3K11	100	10000
NCGC00012848-02	MRCKA	CDC42BPA	100	10000
NCGC00012848-02	MRCKB	CDC42BPB	99	10000
NCGC00012848-02	MST1	STK4	88	10000
NCGC00012848-02	MST1R	MST1R	100	10000
NCGC00012848-02	MST2	STK3	85	10000
NCGC00012848-02	MST3	STK24	91	10000
NCGC00012848-02	MST4	MST4	100	10000
NCGC00012848-02	MTOR	MTOR	100	10000
NCGC00012848-02	MUSK	MUSK	100	10000
NCGC00012848-02	MYLK	MYLK	85	10000
NCGC00012848-02	MYLK2	MYLK2	100	10000
NCGC00012848-02	MYLK4	MYLK4	89	10000
NCGC00012848-02	MYO3A	MYO3A	100	10000
NCGC00012848-02	MYO3B	MYO3B	94	10000
NCGC00012848-02	NDR1	STK38	75	10000
NCGC00012848-02	NDR2	STK38L	100	10000
NCGC00012848-02	NEK1	NEK1	96	10000
NCGC00012848-02	NEK11	NEK11	100	10000
NCGC00012848-02	NEK2	NEK2	86	10000
NCGC00012848-02	NEK3	NEK3	99	10000
NCGC00012848-02	NEK4	NEK4	98	10000
NCGC00012848-02	NEK5	NEK5	100	10000
NCGC00012848-02	NEK6	NEK6	100	10000
NCGC00012848-02	NEK7	NEK7	100	10000
NCGC00012848-02	NEK9	NEK9	100	10000
NCGC00012848-02	NIM1	MGC42105	100	10000
NCGC00012848-02	NLK	NLK	85	10000
NCGC00012848-02	OSR1	OXSR1	100	10000
NCGC00012848-02	p38-alpha	MAPK14	82	10000
NCGC00012848-02	p38-beta	MAPK11	100	10000
NCGC00012848-02	p38-delta	MAPK13	100	10000
NCGC00012848-02	p38-gamma	MAPK12	100	10000
NCGC00012848-02	PAK1	PAK1	100	10000
NCGC00012848-02	PAK2	PAK2	100	10000
NCGC00012848-02	PAK3	PAK3	100	10000
NCGC00012848-02	PAK4	PAK4	100	10000
NCGC00012848-02	PAK6	PAK6	100	10000
NCGC00012848-02	PAK7	PAK7	96	10000
NCGC00012848-02	PCTK1	CDK16	100	10000
NCGC00012848-02	PCTK2	CDK17	100	10000
NCGC00012848-02	PCTK3	CDK18	100	10000
NCGC00012848-02	PDGFRA	PDGFRA	100	10000
NCGC00012848-02	PDGFRB	PDGFRB	100	10000
NCGC00012848-02	PDPK1	PDPK1	100	10000
NCGC00012848-02	PFCDPK1(P.falciparum)	CDPK1	100	10000
NCGC00012848-02	PFPK5(P.falciparum)	MAL13P1.279	86	10000
NCGC00012848-02	PFTAIRE2	CDK15	100	10000
NCGC00012848-02	PFTK1	CDK14	100	10000
NCGC00012848-02	PHKG1	PHKG1	100	10000
NCGC00012848-02	PHKG2	PHKG2	100	10000
NCGC00012848-02	PIK3C2B	PIK3C2B	100	10000
NCGC00012848-02	PIK3C2G	PIK3C2G	100	10000
NCGC00012848-02	PIK3CA	PIK3CA	100	10000
NCGC00012848-02	PIK3CA(C420R)	PIK3CA	73	10000
NCGC00012848-02	PIK3CA(E542K)	PIK3CA	100	10000
NCGC00012848-02	PIK3CA(E545A)	PIK3CA	86	10000
NCGC00012848-02	PIK3CA(E545K)	PIK3CA	79	10000
NCGC00012848-02	PIK3CA(H1047L)	PIK3CA	100	10000
NCGC00012848-02	PIK3CA(H1047Y)	PIK3CA	100	10000
NCGC00012848-02	PIK3CA(I800L)	PIK3CA	100	10000
NCGC00012848-02	PIK3CA(M1043I)	PIK3CA	81	10000
NCGC00012848-02	PIK3CA(Q546K)	PIK3CA	100	10000
NCGC00012848-02	PIK3CB	PIK3CB	100	10000
NCGC00012848-02	PIK3CD	PIK3CD	90	10000
NCGC00012848-02	PIK3CG	PIK3CG	100	10000
NCGC00012848-02	PIK4CB	PI4KB	100	10000
NCGC00012848-02	PIM1	PIM1	100	10000
NCGC00012848-02	PIM2	PIM2	90	10000
NCGC00012848-02	PIM3	PIM3	100	10000
NCGC00012848-02	PIP5K1A	PIP5K1A	100	10000
NCGC00012848-02	PIP5K1C	PIP5K1C	100	10000
NCGC00012848-02	PIP5K2B	PIP4K2B	100	10000
NCGC00012848-02	PIP5K2C	PIP4K2C	8.8	10000
NCGC00012848-02	PKAC-alpha	PRKACA	100	10000
NCGC00012848-02	PKAC-beta	PRKACB	79	10000
NCGC00012848-02	PKMYT1	PKMYT1	82	10000
NCGC00012848-02	PKN1	PKN1	100	10000
NCGC00012848-02	PKN2	PKN2	84	10000
NCGC00012848-02	PKNB(M.tuberculosis)	pknB	100	10000
NCGC00012848-02	PLK1	PLK1	89	10000
NCGC00012848-02	PLK2	PLK2	97	10000
NCGC00012848-02	PLK3	PLK3	100	10000
NCGC00012848-02	PLK4	PLK4	95	10000
NCGC00012848-02	PRKCD	PRKCD	99	10000
NCGC00012848-02	PRKCE	PRKCE	95	10000
NCGC00012848-02	PRKCH	PRKCH	93	10000
NCGC00012848-02	PRKCI	PRKCI	100	10000
NCGC00012848-02	PRKCQ	PRKCQ	100	10000
NCGC00012848-02	PRKD1	PRKD1	100	10000
NCGC00012848-02	PRKD2	PRKD2	100	10000
NCGC00012848-02	PRKD3	PRKD3	92	10000
NCGC00012848-02	PRKG1	PRKG1	74	10000
NCGC00012848-02	PRKG2	PRKG2	100	10000
NCGC00012848-02	PRKR	EIF2AK2	89	10000
NCGC00012848-02	PRKX	PRKX	100	10000
NCGC00012848-02	PRP4	PRPF4B	100	10000
NCGC00012848-02	PYK2	PTK2B	100	10000
NCGC00012848-02	QSK	KIAA0999	100	10000
NCGC00012848-02	RAF1	RAF1	88	10000
NCGC00012848-02	RET	RET	99	10000
NCGC00012848-02	RET(M918T)	RET	100	10000
NCGC00012848-02	RET(V804L)	RET	100	10000
NCGC00012848-02	RET(V804M)	RET	100	10000
NCGC00012848-02	RIOK1	RIOK1	100	10000
NCGC00012848-02	RIOK2	RIOK2	100	10000
NCGC00012848-02	RIOK3	RIOK3	99	10000
NCGC00012848-02	RIPK1	RIPK1	100	10000
NCGC00012848-02	RIPK2	RIPK2	90	10000
NCGC00012848-02	RIPK4	RIPK4	100	10000
NCGC00012848-02	RIPK5	DSTYK	100	10000
NCGC00012848-02	ROCK1	ROCK1	100	10000
NCGC00012848-02	ROCK2	ROCK2	100	10000
NCGC00012848-02	ROS1	ROS1	100	10000
NCGC00012848-02	RPS6KA4(Kin.Dom.1-N-terminal)	RPS6KA4	90	10000
NCGC00012848-02	RPS6KA4(Kin.Dom.2-C-terminal)	RPS6KA4	100	10000
NCGC00012848-02	RPS6KA5(Kin.Dom.1-N-terminal)	RPS6KA5	94	10000
NCGC00012848-02	RPS6KA5(Kin.Dom.2-C-terminal)	RPS6KA5	100	10000
NCGC00012848-02	RSK1(Kin.Dom.1-N-terminal)	RPS6KA1	96	10000
NCGC00012848-02	RSK1(Kin.Dom.2-C-terminal)	RPS6KA1	90	10000
NCGC00012848-02	RSK2(Kin.Dom.1-N-terminal)	RPS6KA3	100	10000
NCGC00012848-02	RSK2(Kin.Dom.2-C-terminal)	RPS6KA3	100	10000
NCGC00012848-02	RSK3(Kin.Dom.1-N-terminal)	RPS6KA2	100	10000
NCGC00012848-02	RSK3(Kin.Dom.2-C-terminal)	RPS6KA2	92	10000
NCGC00012848-02	RSK4(Kin.Dom.1-N-terminal)	RPS6KA6	100	10000
NCGC00012848-02	RSK4(Kin.Dom.2-C-terminal)	RPS6KA6	95	10000
NCGC00012848-02	S6K1	RPS6KB1	94	10000
NCGC00012848-02	SBK1	SBK1	97	10000
NCGC00012848-02	SGK	SGK1	100	10000
NCGC00012848-02	SgK110	SgK110	78	10000
NCGC00012848-02	SGK3	SGK3	83	10000
NCGC00012848-02	SIK	SIK1	100	10000
NCGC00012848-02	SIK2	SIK2	88	10000
NCGC00012848-02	SLK	SLK	100	10000
NCGC00012848-02	SNARK	NUAK2	96	10000
NCGC00012848-02	SNRK	SNRK	89	10000
NCGC00012848-02	SRC	SRC	89	10000
NCGC00012848-02	SRMS	SRMS	93	10000
NCGC00012848-02	SRPK1	SRPK1	93	10000
NCGC00012848-02	SRPK2	SRPK2	76	10000
NCGC00012848-02	SRPK3	SRPK3	100	10000
NCGC00012848-02	STK16	STK16	100	10000
NCGC00012848-02	STK33	STK33	94	10000
NCGC00012848-02	STK35	STK35	100	10000
NCGC00012848-02	STK36	STK36	97	10000
NCGC00012848-02	STK39	STK39	100	10000
NCGC00012848-02	SYK	SYK	100	10000
NCGC00012848-02	TAK1	MAP3K7	100	10000
NCGC00012848-02	TAOK1	TAOK1	85	10000
NCGC00012848-02	TAOK2	TAOK2	84	10000
NCGC00012848-02	TAOK3	TAOK3	88	10000
NCGC00012848-02	TBK1	TBK1	100	10000
NCGC00012848-02	TEC	TEC	100	10000
NCGC00012848-02	TESK1	TESK1	78	10000
NCGC00012848-02	TGFBR1	TGFBR1	94	10000
NCGC00012848-02	TGFBR2	TGFBR2	95	10000
NCGC00012848-02	TIE1	TIE1	97	10000
NCGC00012848-02	TIE2	TEK	99	10000
NCGC00012848-02	TLK1	TLK1	76	10000
NCGC00012848-02	TLK2	TLK2	100	10000
NCGC00012848-02	TNIK	TNIK	100	10000
NCGC00012848-02	TNK1	TNK1	100	10000
NCGC00012848-02	TNK2	TNK2	89	10000
NCGC00012848-02	TNNI3K	TNNI3K	100	10000
NCGC00012848-02	TRKA	NTRK1	89	10000
NCGC00012848-02	TRKB	NTRK2	100	10000
NCGC00012848-02	TRKC	NTRK3	85	10000
NCGC00012848-02	TRPM6	TRPM6	100	10000
NCGC00012848-02	TSSK1B	TSSK1B	94	10000
NCGC00012848-02	TTK	TTK	48	10000
NCGC00012848-02	TXK	TXK	91	10000
NCGC00012848-02	TYK2(JH1domain-catalytic)	TYK2	83	10000
NCGC00012848-02	TYK2(JH2domain-pseudokinase)	TYK2	94	10000
NCGC00012848-02	TYRO3	TYRO3	83	10000
NCGC00012848-02	ULK1	ULK1	84	10000
NCGC00012848-02	ULK2	ULK2	98	10000
NCGC00012848-02	ULK3	ULK3	100	10000
NCGC00012848-02	VEGFR2	KDR	100	10000
NCGC00012848-02	VRK2	VRK2	100	10000
NCGC00012848-02	WEE1	WEE1	81	10000
NCGC00012848-02	WEE2	WEE2	100	10000
NCGC00012848-02	WNK1	WNK1	100	10000
NCGC00012848-02	WNK3	WNK3	100	10000
NCGC00012848-02	YANK1	STK32A	100	10000
NCGC00012848-02	YANK2	STK32B	86	10000
NCGC00012848-02	YANK3	STK32C	85	10000
NCGC00012848-02	YES	YES1	89	10000
NCGC00012848-02	YSK1	STK25	76	10000
NCGC00012848-02	YSK4	YSK4	64	10000
NCGC00012848-02	ZAK	ZAK	70	10000
NCGC00012848-02	ZAP70	ZAP70	68	10000
NCGC00247861-01	AAK1	AAK1	100	10000
